# Supplementary material for: Antimicrobial Effects of Conditioned Medium From Amniotic Progenitor Cells in vitro and in vivo: Toward Tissue Regenerative Therapies for Bovine Mastitis
Source: Front Vet Sci. 2019 Dec 19;6:443. doi: 10.3389/fvets.2019.00443 (PMC6930869; doi:10.3389/fvets.2019.00443)
Supplement: Supplementary File 1 — Forty-seven bos taurus proteins identified in the conditioned medium. [file Data_Sheet_1.xlsx]

## Sheet: Lange Consiglio supplementary f
protein.key	protein.Entry	protein.Accession	protein.Description	protein.dataBaseType	protein.score	protein.falsePositiveRate	protein.avgMass	protein.MatchedProducts	protein.matchedPeptides	protein.digestPeps	protein.seqCover(%)	protein.MatchedPeptideIntenSum	protein.top3MatchedPeptideIntenSum	protein.MatchedProductIntenSum	protein.fmolOnColumn	protein.ngramOnColumn	protein.AutoCurate	protein.Key_ForHomologs
294	ACTB_BOVIN	P60712	Actin_ cytoplasmic 1 OS=Bos taurus OX=9913 GN=ACTB PE=1 SV=1	Regular	48.8258	2.22	42079	8	5	37	7.2	21023	11581	2858			Yellow	4584
4584	ACTG_BOVIN	P63258	Actin_ cytoplasmic 2 OS=Bos taurus OX=9913 GN=ACTG1 PE=1 SV=1	Regular	48.8258	2.27	42135.1	8	5	37	7.2	21023	0	2858			Yellow	294
883	ADIPO_BOVIN	Q3Y5Z3	Adiponectin OS=Bos taurus OX=9913 GN=ADIPOQ PE=1 SV=1	Regular	52.3884	2.38	26247.3	5	2	20	7.92	6976	10464	1625			Yellow
305	A1AG_BOVIN	Q3SZR3	Alpha-1-acid glycoprotein OS=Bos taurus OX=9913 GN=ORM1 PE=2 SV=1	Regular	536.091	0	23467.6	13	2	23	15.35	42678	64017	11085			Green
138	FETA_BOVIN	Q3SZ57	Alpha-fetoprotein OS=Bos taurus OX=9913 GN=AFP PE=2 SV=1	Regular	58.349	2.63	70412.6	6	1	64	1.15	51346	0	16947			Green	2
1	CASA1_BOVIN	P02662	Alpha-S1-casein OS=Bos taurus OX=9913 GN=CSN1S1 PE=1 SV=2	Regular	184.567	0	24586	8	2	19	10.28	14745	22117.5	3635			Green
815	ANT3_BOVIN	P41361	Antithrombin-III OS=Bos taurus OX=9913 GN=SERPINC1 PE=1 SV=2	Regular	63.3782	0	52860.5	14	4	41	10.32	28351	27099	4057			Green
10	APOA1_BOVIN	P15497	Apolipoprotein A-I OS=Bos taurus OX=9913 GN=APOA1 PE=1 SV=3	Regular	1424.07	0	30276.4	87	14	35	58.11	601116	379959	137833			Green
975	APOA4_BOVIN	Q32PJ2	Apolipoprotein A-IV OS=Bos taurus OX=9913 GN=APOA4 PE=2 SV=1	Regular	80.6534	0	43017.8	14	7	40	17.11	36085	29275	6707			Green
698	APOE_BOVIN	Q03247	Apolipoprotein E OS=Bos taurus OX=9913 GN=APOE PE=1 SV=1	Regular	83.9791	0	36037	14	9	29	17.41	35109	15896	5411			Green
3841	CBPB2_BOVIN	Q2KIG3	Carboxypeptidase B2 OS=Bos taurus OX=9913 GN=CPB2 PE=1 SV=1	Regular	58.8941	0	49278	9	4	36	9.69	17283	16356	1310			Green
681	CO1A1_BOVIN	P02453	Collagen alpha-1(I) chain OS=Bos taurus OX=9913 GN=COL1A1 PE=1 SV=3	Regular	46.6119	2.13	139965	28	15	108	9.98	52236	23237	11663			Green
5882	CO9_BOVIN	Q3MHN2	Complement component C9 OS=Bos taurus OX=9913 GN=C9 PE=2 SV=1	Regular	47.0218	2.17	63367.2	10	7	49	11.13	30829	15938	2969			Yellow
4756	CFAB_BOVIN	P81187	Complement factor B OS=Bos taurus OX=9913 GN=CFB PE=1 SV=2	Regular	118.287	0	86792.1	34	11	69	17.21	697233	64484	21620			Green
4309	PGTA_BOVIN	Q5EA80	Geranylgeranyl transferase type-2 subunit alpha OS=Bos taurus OX=9913 GN=RABGGTA PE=2 SV=1	Regular	51.4301	2.33	66028.9	12	6	56	10.23	336607	3462	18196			Yellow
5807	HBBF_BOVIN	P02081	Hemoglobin fetal subunit beta OS=Bos taurus OX=9913 PE=1 SV=1	Regular	117.753	0	15973.3	7	1	14	6.9	47779	0	6873			Green	4354
4354	HBB_BOVIN	P02070	Hemoglobin subunit beta OS=Bos taurus OX=9913 GN=HBB PE=1 SV=1	Regular	117.753	0	16011.4	7	1	14	6.9	47779	143337	6873			Green	5807
2978	HEMO_BOVIN	Q3SZV7	Hemopexin OS=Bos taurus OX=9913 GN=HPX PE=2 SV=1	Regular	276.682	0	53007.7	41	9	40	24.84	97528	69976	27197			Green
4188	H4_BOVIN	P62803	Histone H4 OS=Bos taurus OX=9913 PE=1 SV=2	Regular	93.7583	0	11367.4	3	1	11	9.71	2252	6756	309			Green
3518	IBP5_BOVIN	Q05717	Insulin-like growth factor-binding protein 5 OS=Bos taurus OX=9913 GN=IGFBP5 PE=2 SV=2	Regular	458.48	0	31397.5	32	5	24	23.25	83559	74218	25076			Green
16	TRFL_BOVIN	P24627	Lactotransferrin OS=Bos taurus OX=9913 GN=LTF PE=1 SV=2	Regular	105.86	0	80052.4	25	9	68	7.49	329954	12105.9	106650			Green	2039
5157	MGP_BOVIN	P07507	Matrix Gla protein OS=Bos taurus OX=9913 GN=MGP PE=1 SV=1	Regular	657.142	0	12388	12	2	9	12.62	93266	263532	16497			Green
5672	ML12B_BOVIN	A4IF97	Myosin regulatory light chain 12B OS=Bos taurus OX=9913 GN=MYL12B PE=2 SV=1	Regular	74.1337	0	19749.2	9	4	22	28.07	5945	4750	1039			Yellow	3617
3617	MYL9_BOVIN	Q5E9E2	Myosin regulatory light polypeptide 9 OS=Bos taurus OX=9913 GN=MYL9 PE=2 SV=3	Regular	74.1337	0	19922.3	9	4	22	27.91	5945	0	1039			Yellow	5672
5886	AMBP_BOVIN	P00978	Protein AMBP OS=Bos taurus OX=9913 GN=AMBP PE=1 SV=2	Regular	69.9311	0	40147.3	6	3	35	6.53	12655	14916	3242			Green
5970	F229B_BOVIN	Q0D252	Protein FAM229B OS=Bos taurus OX=9913 GN=FAM229B PE=3 SV=1	Regular	80.6193	0	8888.14	3	2	9	38.75	4094	3393	839			Yellow
24	THRB_BOVIN	P00735	Prothrombin OS=Bos taurus OX=9913 GN=F2 PE=1 SV=2	Regular	300.577	0	71931.3	61	15	57	28.8	148104	88741	26292			Green
2039	TRFE_BOVIN	Q29443	Serotransferrin OS=Bos taurus OX=9913 GN=TF PE=2 SV=1	Regular	265.4	0	79920.3	46	14	82	24.43	183702	137134	105743			Green	16
2	ALBU_BOVIN	P02769	Serum albumin OS=Bos taurus OX=9913 GN=ALB PE=1 SV=4	Regular	3370.72	0	71289.4	411	45	64	69.52	2363627	850740	1227662			Green	138
403	SPRC_BOVIN	P13213	SPARC OS=Bos taurus OX=9913 GN=SPARC PE=1 SV=2	Regular	78.1884	0	35468.6	12	4	26	8.25	44245	38886	9473			Green
4547	CWC27_BOVIN	Q17QX9	Spliceosome-associated protein CWC27 homolog OS=Bos taurus OX=9913 GN=CWC27 PE=2 SV=1	Regular	53.2805	2.56	54234.3	7	3	45	3.38	17604	14974.5	4383			Green
543	TSP1_BOVIN	Q28178	Thrombospondin-1 OS=Bos taurus OX=9913 GN=THBS1 PE=2 SV=2	Regular	285.278	0	133526	68	16	113	18.03	253344	178426	49698			Green	3377
3377	TSP2_BOVIN	Q95116	Thrombospondin-2 OS=Bos taurus OX=9913 GN=THBS2 PE=2 SV=2	Regular	64.5238	0	133741	22	9	89	7.95	32500	11980	6073			Green	543
1233	TPM1_BOVIN	Q5KR49	Tropomyosin alpha-1 chain OS=Bos taurus OX=9913 GN=TPM1 PE=2 SV=1	Regular	75.6038	0	32751.7	8	3	36	8.45	27498	16818	2916			Green	2667 3233
2667	TPM3_BOVIN	Q5KR47	Tropomyosin alpha-3 chain OS=Bos taurus OX=9913 GN=TPM3 PE=2 SV=1	Regular	67.4743	0	32875.9	6	1	35	3.52	7209	0	2337			Green	1233 3233
3233	TPM2_BOVIN	Q5KR48	Tropomyosin beta chain OS=Bos taurus OX=9913 GN=TPM2 PE=2 SV=1	Regular	68.5442	0	32950.8	6	2	36	6.34	11212	0	2402			Green	1233 2667
2296	TBA1B_BOVIN	P81947	Tubulin alpha-1B chain OS=Bos taurus OX=9913 PE=1 SV=2	Regular	79.0413	0	50836	9	4	35	14.63	16042	13487	2671			Yellow	1066 1578 2416 2458 2996
1066	TBA1C_BOVIN	Q3ZCJ7	Tubulin alpha-1C chain OS=Bos taurus OX=9913 GN=TUBA1C PE=1 SV=1	Regular	45.6072	2.08	50541.7	8	4	35	10.91	11981	0	3154			Yellow	1578 2296 2416 2458 2996
1578	TBA1D_BOVIN	Q2HJ86	Tubulin alpha-1D chain OS=Bos taurus OX=9913 GN=TUBA1D PE=1 SV=1	Regular	79.0413	0	50967.2	9	4	35	14.6	16042	0	2671			Yellow	1066 2296 2416 2458 2996
2996	TBA3_BOVIN	Q32KN8	Tubulin alpha-3 chain OS=Bos taurus OX=9913 GN=TUBA3 PE=2 SV=1	Regular	65.6879	0	50609.9	6	3	35	11.33	12777	0	2236			Yellow	1066 1578 2296 2416 2458
2458	TBA4A_BOVIN	P81948	Tubulin alpha-4A chain OS=Bos taurus OX=9913 GN=TUBA4A PE=1 SV=2	Regular	65.6879	0	50665.8	6	3	35	11.38	12777	0	2236			Yellow	1066 1578 2296 2416 2996
2416	TBA8_BOVIN	Q2HJB8	Tubulin alpha-8 chain OS=Bos taurus OX=9913 GN=TUBA8 PE=2 SV=1	Regular	65.6879	0	50737.9	6	3	35	11.36	12777	0	2236			Yellow	1066 1578 2296 2458 2996
3053	TBB2B_BOVIN	Q6B856	Tubulin beta-2B chain OS=Bos taurus OX=9913 GN=TUBB2B PE=1 SV=2	Regular	84.2413	0	50409.4	8	2	32	5.62	6776	0	1334			Green	2467 2558 2938 3263
2467	TBB3_BOVIN	Q2T9S0	Tubulin beta-3 chain OS=Bos taurus OX=9913 GN=TUBB3 PE=1 SV=1	Regular	90.3179	0	50889	9	4	32	8.67	43451	42655	9918			Green	2558 2938 3053 3263
2558	TBB4A_BOVIN	Q3ZBU7	Tubulin beta-4A chain OS=Bos taurus OX=9913 GN=TUBB4A PE=2 SV=1	Regular	52.9497	2.44	50042.1	6	1	32	2.25	4421	0	987			Green	2467 2938 3053 3263
2938	TBB4B_BOVIN	Q3MHM5	Tubulin beta-4B chain OS=Bos taurus OX=9913 GN=TUBB4B PE=2 SV=1	Regular	52.9497	2.5	50287.4	6	1	32	2.25	4421	0	987			Green	2467 2558 3053 3263
3263	TBB5_BOVIN	Q2KJD0	Tubulin beta-5 chain OS=Bos taurus OX=9913 GN=TUBB5 PE=2 SV=1	Regular	84.2413	0	50127.2	8	2	32	5.63	6776	0	1334			Green	2467 2558 2938 3053
